# Supplementary material for: Evolutionary analysis of seasonal influenza A viruses in Pakistan 2020–2023
Source: Influenza Other Respir Viruses. 2024 Feb 22;18(2):e13262. doi: 10.1111/irv.13262 (PMC10883786; doi:10.1111/irv.13262)
Supplement: Supplementary file 1 — Data S1. Supporting Information [file IRV-18-e13262-s001.xls]

## Sheet: Tabelle1
Isolate_Id	Isolate_Name	Subtype	Clade
EPI_ISL_17696592	A/Pakistan/GIHSN/ICT/2045/2023	A / H1N1	6B.1A.5a.2a
EPI_ISL_17696591	A/Pakistan/GIHSN/ICT/2035/2023	A / H1N1	6B.1A.5a.2a
EPI_ISL_17696590	A/Pakistan/GIHSN/ICT/1933/2023	A / H1N1	6B.1A.5a.2a
EPI_ISL_17696407	A/Pakistan/GIHSN/ICT/1916/2023	A / H1N1	6B.1A.5a.2a
EPI_ISL_17696406	A/Pakistan/GIHSN/ICT/1862/2023	A / H1N1	6B.1A.5a.2a
EPI_ISL_17696405	A/Pakistan/GIHSN/ICT/1856/2023	A / H1N1	6B.1A.5a.2a
EPI_ISL_17553880	A/Pakistan/GIHSN/GB/375/2023	A / H1N1	6B.1A.5a.2a
EPI_ISL_17553368	A/Pakistan/GIHSN/GB/327/2023	A / H1N1	6B.1A.5a.2a
EPI_ISL_17553048	A/Pakistan/GIHSN/ICT/1838/2023	A / H1N1	6B.1A.5a.2a
EPI_ISL_17553047	A/Pakistan/GIHSN/ICT/1798/2023	A / H1N1	6B.1A.5a.2a
EPI_ISL_17553035	A/Pakistan/GIHSN/ICT/1780/2023	A / H1N1	6B.1A.5a.2a
EPI_ISL_17553034	A/Pakistan/GIHSN/ICT/1682/2023	A / H1N1	6B.1A.5a.2a
EPI_ISL_17553033	A/Pakistan/GIHSN/ICT/1634/2023	A / H1N1	6B.1A.5a.2a
EPI_ISL_17276916	A/Pakistan/GIHSN/ICT/1465/2023	A / H3N2	3C.2a1b.2a.2a.3b
EPI_ISL_17276287	A/Pakistan/GIHSN/ICT/1339/2023	A / H3N2	3C.2a1b.2a.2a.3b
EPI_ISL_17276286	A/Pakistan/GIHSN/ICT/1314/2023	A / H3N2	3C.2a1b.2a.2a.3b
EPI_ISL_17276259	A/Pakistan/GIHSN/ICT/1234/2023	A / H3N2	3C.2a1b.2a.2a.3b
EPI_ISL_17276250	A/Pakistan/GIHSN/ICT/1586/2023	A / H1N1	6B.1A.5a.2a
EPI_ISL_17276241	A/Pakistan/GIHSN/ICT/1547/2023	A / H1N1	6B.1A.5a.2a
EPI_ISL_17276222	A/Pakistan/GIHSN/ICT/1532/2023	A / H1N1	6B.1A.5a.2a
EPI_ISL_17276220	A/Pakistan/GIHSN/ICT/1527/2023	A / H1N1	6B.1A.5a.2a
EPI_ISL_17276177	A/Pakistan/GIHSN/ICT/1454/2023	A / H1N1	6B.1A.5a.2a
EPI_ISL_17276176	A/Pakistan/GIHSN/ICT/1328/2023	A / H1N1	6B.1A.5a.2a
EPI_ISL_17276175	A/Pakistan/GIHSN/ICT/1225/2023	A / H1N1	6B.1A.5a.2a
EPI_ISL_17276174	A/Pakistan/GIHSN/ICT/1224/2023	A / H1N1	6B.1A.5a.2a
EPI_ISL_17087640	A/Pakistan/GIHSN/ICT/1111/2023	A / H1N1	6B.1A.5a.2a
EPI_ISL_17087639	A/Pakistan/GIHSN/ICT/1140/2023	A / H1N1	6B.1A.5a.2a
EPI_ISL_17087638	A/Pakistan/GIHSN/ICT/1155/2023	A / H1N1	6B.1A.5a.2a
EPI_ISL_17087637	A/Pakistan/GIHSN/ICT/1165/2023	A / H1N1	6B.1A.5a.2a
EPI_ISL_17087636	A/Pakistan/GIHSN/ICT/1193/2023	A / H1N1	6B.1A.5a.2a
EPI_ISL_17087635	A/Pakistan/GIHSN/ICT/1214/2023	A / H1N1	6B.1A.5a.2a
EPI_ISL_17087634	A/Pakistan/GIHSN/ICT/1221/2023	A / H1N1	6B.1A.5a.2a
EPI_ISL_16995103	A/Pakistan/GIHSN/ICT/830/2023	A / H3N2	3C.2a1b.2a.2a.3b
EPI_ISL_16995101	A/Pakistan/GIHSN/ICT/855/2023	A / H3N2	3C.2a1b.2a.2a.3b
EPI_ISL_16995100	A/Pakistan/GIHSN/ICT/905/2023	A / H3N2	3C.2a1b.2a.2a.3b
EPI_ISL_16995098	A/Pakistan/GIHSN/ICT/923/2023	A / H3N2	3C.2a1b.2a.2a.3b
EPI_ISL_16980077	A/Pakistan/GIHSN/ICT/1071/2023	A / H1N1	6B.1A.5a.2a
EPI_ISL_16980076	A/Pakistan/GIHSN/ICT/734/2023	A / H1N1	6B.1A.5a.2a
EPI_ISL_16979983	A/Pakistan/GIHSN/ICT/663/2023	A / H1N1	6B.1A.5a.2a
EPI_ISL_16979982	A/Pakistan/GIHSN/ICT/762/2023	A / H1N1	6B.1A.5a.2a
EPI_ISL_16979981	A/Pakistan/GIHSN/ICT/815/2023	A / H1N1	6B.1A.5a.2a
EPI_ISL_16979980	A/Pakistan/GIHSN/ICT/826/2023	A / H1N1	6B.1A.5a.2a
EPI_ISL_16979979	A/Pakistan/GIHSN/ICT/929/2023	A / H1N1	6B.1A.5a.2a
EPI_ISL_16979978	A/Pakistan/GIHSN/ICT/986/2023	A / H1N1	6B.1A.5a.2a
EPI_ISL_16979977	A/Pakistan/GIHSN/ICT/699/2023	A / H1N1	6B.1A.5a.2a
EPI_ISL_16979974	A/Pakistan/GIHSN/ICT/655/2023	A / H1N1	6B.1A.5a.2a
EPI_ISL_16973397	A/PAKISTAN/GIHSN/ICT/1029/2023	A / H3N2	3C.2a1b.2a.2a.3b
EPI_ISL_16972586	A/Pakistan/GIHSN/ICT/969/2023	A / H3N2	3C.2a1b.2a.2a.3b
EPI_ISL_16970436	A/Pakistan/GIHSN/ICT-958-23	A / H1N1	6B.1A.5a.2a
EPI_ISL_16631990	A/Pakistan/GIHSN-ICT-610/2023	A / H3N2	3C.2a1b.2a.2b
EPI_ISL_16631913	A/Pakistan/GIHSN-ICT-230/2023	A / H1N1	6B.1A.5a.2a
EPI_ISL_16631797	A/Pakistan/GIHSN-ICT-152/2023	A / H1N1	6B.1A.5a.2a
EPI_ISL_16630764	A/Pakistan/GIHSN-ICT-123/2023	A / H1N1	6B.1A.5a.2a
EPI_ISL_16630762	A/Pakistan/GIHSN-PB-15/2023	A / H1N1	6B.1A.5a.2a
EPI_ISL_16629363	A/Pakistan/GIHSN-GB-445/2022	A / H1N1	6B.1A.5a.2a
EPI_ISL_16629198	A/Pakistan/GIHSN-ICT-1113/2022	A / H1N1	6B.1A.5a.2a
EPI_ISL_8767094	A/Islamabad/02/2021	A / H3N2	3C.2a1b.2a.2c
EPI_ISL_8767092	A/Islamabad/10/2021	A / H3N2	3C.2a1b.2a.2c
EPI_ISL_7458500	A/Islamabad/05/2021	A / H3N2	3C.2a1b.2a.2c
EPI_ISL_17625839	A/Pakistan/373/2022	A / H1N1
EPI_ISL_16869154	A/Pakistan/373/2022	A / H1N1	6B.1A.5a.2a
EPI_ISL_16836923	A/Pakistan/1015/2022	A / H3N2	3C.2a1b.2a.2a.3b
EPI_ISL_16835762	A/Pakistan/221/2022	A / H1N1	6B.1A.5a.2a
EPI_ISL_16835666	A/Pakistan/989/2022	A / H1N1	6B.1A.5a.2a
EPI_ISL_16834734	A/Pakistan/1140/2022	A / H3N2	3C.2a1b.2a.2a.3b
EPI_ISL_16834703	A/Pakistan/371/2022	A / H3N2	3C.2a1b.2a.2a.3b
EPI_ISL_16834643	A/Pakistan/560/2022	A / H1N1	6B.1A.5a.2a
EPI_ISL_16834627	A/Pakistan/8794/2022	A / H1N1	6B.1A.5a.2a
EPI_ISL_16834607	A/Pakistan/8851/2022	A / H1N1	6B.1A.5a.2a
EPI_ISL_16834590	A/Pakistan/930/2022	A / H1N1	6B.1A.5a.2a
EPI_ISL_16834573	A/Pakistan/381/2022	A / H1N1	6B.1A.5a.2a
EPI_ISL_16834563	A/Pakistan/377/2022	A / H1N1	6B.1A.5a.2a
EPI_ISL_16833447	A/Pakistan/1474/2022	A / H1N1	6B.1A.5a.2a
EPI_ISL_16833446	A/Pakistan/383/2022	A / H1N1	6B.1A.5a.2a
EPI_ISL_16833445	A/Pakistan/1006/2022	A / H1N1	6B.1A.5a.2a
EPI_ISL_16830559	A/Pakistan/178/2022	A / H1N1	6B.1A.5a.2a
EPI_ISL_16830555	A/Pakistan/380/2022	A / H1N1	6B.1A.5a.2a
EPI_ISL_16830554	A/Pakistan/353/2022	A / H1N1	6B.1A.5a.2a
EPI_ISL_16830553	A/Pakistan/372/2022	A / H1N1	6B.1A.5a.2a
EPI_ISL_12709173	A/Pakistan/8744/2022	A / H1N1	6B.1A.5a.2a
EPI_ISL_12709131	A/Pakistan/6798/2022	A / H1N1	6B.1A.5a.2a
EPI_ISL_12709130	A/Pakistan/6285/2022	A / H1N1	6B.1A.5a.2a
EPI_ISL_12709129	A/Pakistan/3886/2022	A / H1N1	6B.1A.5a.2a
EPI_ISL_12709128	A/Pakistan/7987/2022	A / H1N1	6B.1A.5a.2a
EPI_ISL_12709127	A/Pakistan/5787/2022	A / H1N1	6B.1A.5a.2a
EPI_ISL_12709126	A/Pakistan/6818/2022	A / H1N1	6B.1A.5a.2a
EPI_ISL_12709125	A/Pakistan/8722/2022	A / H1N1	6B.1A.5a.2a
EPI_ISL_12709124	A/Pakistan/6816/2022	A / H1N1	6B.1A.5a.2a
EPI_ISL_12709123	A/Pakistan/7484/2022	A / H1N1	6B.1A.5a.2a
EPI_ISL_12709122	A/Pakistan/955/2022	A / H1N1	6B.1A.5a.2a
EPI_ISL_12709121	A/Pakistan/8401/2022	A / H1N1	6B.1A.5a.2a
EPI_ISL_12709120	A/Pakistan/829/2022	A / H1N1	6B.1A.5a.2a
EPI_ISL_12709119	A/Pakistan/8205/2022	A / H1N1	6B.1A.5a.2a
EPI_ISL_12709118	A/Pakistan/4349/2022	A / H1N1	6B.1A.5a.2a
EPI_ISL_12709117	A/Pakistan/1579/2022	A / H1N1	6B.1A.5a.2a
EPI_ISL_12709116	A/Pakistan/884/2022	A / H1N1	6B.1A.5a.2a
EPI_ISL_12709115	A/Pakistan/5428/2022	A / H1N1	6B.1A.5a.2a
EPI_ISL_12709114	A/Pakistan/3367/2022	A / H1N1	6B.1A.5a.2a
EPI_ISL_12709113	A/Pakistan/5338/2022	A / H1N1	6B.1A.5a.2a
EPI_ISL_12709112	A/Pakistan/9152/2022	A / H1N1	6B.1A.5a.2a
EPI_ISL_12709111	A/Pakistan/872/2022	A / H1N1	6B.1A.5a.2a
EPI_ISL_12709110	A/Pakistan/9118/2022	A / H1N1	6B.1A.5a.2a
EPI_ISL_12709109	A/Pakistan/1288/2022	A / H1N1	6B.1A.5a.2a
EPI_ISL_12709108	A/Pakistan/6104/2022	A / H1N1	6B.1A.5a.2a
EPI_ISL_12709107	A/Pakistan/6880/2022	A / H1N1	6B.1A.5a.2a
EPI_ISL_12709106	A/Pakistan/7103/2022	A / H1N1	6B.1A.5a.2a
EPI_ISL_12709105	A/Pakistan/1699/2022	A / H1N1	6B.1A.5a.2a
EPI_ISL_9346132	A/Pakistan/ICT10/2021	A / H3N2	3C.2a1b.2a.2c
EPI_ISL_9346131	A/Pakistan/NMC3/2021	A / H3N2	3C.2a1b.2a.2c
EPI_ISL_9346130	A/Pakistan/KE2/2021	A / H3N2	3C.2a1b.2a.2c
EPI_ISL_9346129	A/Pakistan/ICT1/2021	A / H3N2	3C.2a1b.2a.2a.3b
EPI_ISL_9346128	A/Pakistan/ICT14/2021	A / H3N2	3C.2a1b.2a.2c
EPI_ISL_9346127	A/Pakistan/ICT12/2021	A / H3N2	3C.2a1b.2a.2c
EPI_ISL_9346126	A/Pakistan/NMC2/2021	A / H3N2	3C.2a1b.2a.2c
EPI_ISL_9346125	A/Pakistan/ICT7/2021	A / H3N2	3C.2a1b.2a.2c
EPI_ISL_9346124	A/Pakistan/SD7/2021	A / H3N2	3C.2a1b.2a.2
EPI_ISL_9346123	A/Pakistan/AGK4/2021	A / H3N2	3C.2a1b.2a.2a.1
EPI_ISL_9346122	A/Pakistan/KE3/2021	A / H3N2	3C.2a1b.2a.2c
EPI_ISL_9346121	A/Pakistan/NMC4/2021	A / H3N2	3C.2a1b.2a.2c
EPI_ISL_9346120	A/Pakistan/ICT8/2021	A / H3N2	3C.2a1b.2a.2c
EPI_ISL_9346119	A/Pakistan/ICT9/2021	A / H3N2	3C.2a1b.2a.2c
EPI_ISL_9346118	A/Pakistan/NMC1/2021	A / H3N2	3C.2a1b.2a.2c
EPI_ISL_9346117	A/Pakistan/ICT13/2021	A / H3N2	3C.2a1b.2a.2c
EPI_ISL_9346116	A/Pakistan/ICT2/2021	A / H3N2	3C.2a1b.2a.2c
EPI_ISL_9346115	A/Pakistan/KE1/2021	A / H3N2	3C.2a1b.2a.2c
EPI_ISL_418550	A/Pakistan/31/2020	A / H3N2	3C.3a1
